# Supplementary material for: Nutrition Education in the Australian New South Wales Primary School Curriculum: Knowledge and Attitudes of Students and Parents
Source: Children (Basel). 2020 Mar 27;7(4):24. doi: 10.3390/children7040024 (PMC7231028; doi:10.3390/children7040024)
Supplement: Supplementary file 1 [file children-07-00024-s001.zip]

Archive with 2 entries (2 files):
- Supplementary document S2.docx
- Supplementary table S1.docx
